# Supplementary material for: Gene Mapping and Identification of a Missense Mutation in One Copy of VRN-A1 Affects Heading Date Variation in Wheat
Source: Int J Mol Sci. 2023 Mar 5;24(5):5008. doi: 10.3390/ijms24055008 (PMC10003625; doi:10.3390/ijms24055008)
Supplement: Supplementary file 1 [file ijms-24-05008-s001.zip]

Archive with 2 entries (2 files):
- ijms-2124191-Figures S1 and S2.pdf
- ijms-2124191-supplementary tables.xlsx
