# Supplementary material for: Gene Mapping and Identification of a Missense Mutation in One Copy of VRN-A1 Affects Heading Date Variation in Wheat
Source: Int J Mol Sci. 2023 Mar 5;24(5):5008. doi: 10.3390/ijms24055008 (PMC10003625; doi:10.3390/ijms24055008)
Supplement: Supplementary file 1 [file ijms-24-05008-s001.zip › ijms-2124191-supplementary tables.xlsx]

## Sheet: Table S1
Table S1 Chi aquare test of segregation ratios in F2:3 populations of Jing411 and je0155.
Population	Observed			Expected		χ2	p
	late heading	Other		late heading	Other
F2:3	83	241		81	243	0.037	0.847

## Sheet: Table S2
Table S2 The number of clones detected from C-or T-type alleles of exon4 in VRN-A1.
	Total number of clones detected	The number of Exon4-C	The number of Exon4-T
J411	72	46	26
je0155	74	26	50

## Sheet: Table S3
Table S3 The list of primers used in this study.
Gene name	Primers(5'-3')	References
RT-PCR
VRN-A1-F1	TCACCCAACCACCTGATAGC
VRN-A1-R1	GACTCGATCCTTTCTTGGGTGAC
VRN-A1-F2	GAGGTGCGGTTTCAGTACTAC
VRN-A1-R2	GAGACGGGTATCATGGAAACTTG
Real-time PCR
VrnA1-exon 4 C-F	GCATCTCATGGGAGAGGATC	Dixon et al., 2019
VrnA1-exon 4 C-R	GAATAGTACGCCTGTATGGGCTGGAT
VrnA1-exon 4 T-F	GCATCTCATGGGAGAGGATT
VrnA1-exon 4 T -R	GAATAGTACGCCTGTATGGGCTGGAT
TaVRN1-Q-F	AAGAAGGAGAGGTCACTGCAGG	Xu et al., 2021
TaVRN1-Q-R	GGCTGCACTGCCGCA
TaVRN2-Q-F	CCGACACATGGCTCACCTAGTG
TaVRN2-Q-R	TTGCTTCATTGCTAATAGTGTTTGT
TaVRN3-Q-F	CAGCAGCCCAGGGTTGAG
TaVRN3-Q-R	ATCTGGGTCTACCATCACGAGTG
Actin-F	ATGGAAGCTGCTGGAATCCAT
Actin-R	CCTTGCTCATACGGTCAGCAATAC
Gene mappping
V1	Forward 1-1	GAAGGTGACCAAGTTCATGCTAAGTTGCCATCAAAATCAACAACG
	Forward 1-2	GAAGGTCGGAGTCAACGGATTAAGTTGCCATCAAAATCAACAACA
	Reverse1	TTGTGCTAGGTGGGGATTGG
V2	Forward 2-1	GAAGGTGACCAAGTTCATGCTTTTCCCCGTCCTCTCCGG
	Forward 2-2	GAAGGTCGGAGTCAACGGATTTTTCCCCGTCCTCTCCGA
	Reverse 2	GCGTCCCACGAAGTCGAC
V3	Forward 3-1	GAAGGTGACCAAGTTCATGCTACTCTTGAGCTTGTCTGGTGG
	Forward 3-2	GAAGGTCGGAGTCAACGGATTACTCTTGAGCTTGTCTGGTGA
	Reverse 3	ATGGTCTTGCCGGTCAGC
V4	Forward 4-1	GAAGGTGACCAAGTTCATGCTAGAGTGGACATTCAAACAAGGC
	Forward 4-2	GAAGGTCGGAGTCAACGGATTAGAGTGGACATTCAAACAAGGT
	Reverse 4	GCACCCAGCATCAAGTAGAATAA
V5	Forward 5-1	GAAGGTGACCAAGTTCATGCTTCCTAATCTTAATGGCCTCTGTTTC
	Forward 5-2	GAAGGTCGGAGTCAACGGATTTCCTAATCTTAATGGCCTCTGTTTT
	Reverse 5	GCATATGCATGTCACCCCAG
V6	Forward 6-1	GAAGGTGACCAAGTTCATGCTAGGTTGGATTGAATCTATGCCG
	Forward 6-2	GAAGGTCGGAGTCAACGGATTAGGTTGGATTGAATCTATGCCA
	Reverse-6	CCCCTGTAGAGCCAGTGTTT
V7	Forward 7-1	GAAGGTGACCAAGTTCATGCTCTGGAACTCCTTGTCGGCG
	Forward 7-2	GAAGGTCGGAGTCAACGGATTCTGGAACTCCTTGTCGGCA
	Reverse 7	GTTCAAGCTCTTCCCCGACA
V8	Forward 8-1	GAAGGTGACCAAGTTCATGCTGAGCGGCGCGACAATTCC
	Forward 8-2	GAAGGTCGGAGTCAACGGATTGAGCGGCGCGACAATTCT
	Reverse 8	GGTTCCCAAGTCCCAACACA
V9	Forward 9-1	GAAGGTGACCAAGTTCATGCTAGACGACAATTCTAGAGCCGAG
	Forward 9-2	GAAGGTCGGAGTCAACGGATTAGACGACAATTCTAGAGCCGAA
	Reverse 9	TGCACCGAGTCGATTGTGAT

## Sheet: Table S4
Table S4 Recombination fraction pairwise between different KASP markers.
NewMarkerID	MarkerName	Anchor	1	2	3	4	5	6	7	8	9
1	V1	1
2	V2	1	0.1393
3	V3	1	0.1883	0.0863
4	V4	1	0.1971	0.0921	0.0163
5	V5	1	0.1956	0.0928	0.0191	0.0031
6	V6	1	0.1977	0.089	0.0243	0.0064	0.0078
7	V7	1	0.2287	0.1245	0.0544	0.0461	0.0497	0.0422
8	V8	1	0.2854	0.1709	0.1002	0.0865	0.0932	0.079	0.0715
9	V9	1	0.3842	0.3228	0.273	0.2532	0.2627	0.2517	0.2368	0.1702
